# Supplementary material for: Stability of Octadecyltrimethoxysilane-Based Coatings on Aluminum Alloy Surface
Source: Materials (Basel). 2022 Feb 28;15(5):1804. doi: 10.3390/ma15051804 (PMC8911556; doi:10.3390/ma15051804)
Supplement: Supplementary file 1 [file materials-15-01804-s001.zip]

Archive with 1 entries (1 files):
- materials-1539437-supplementary.pdf
